# Supplementary material for: Association of miRNA targetome variants in LAMC1 and GNB3 genes with colorectal cancer and obesity
Source: Cancer Med. 2022 Apr 4;11(21):3923–38. doi: 10.1002/cam4.4713 (PMC9636511; doi:10.1002/cam4.4713)
Supplement: Supplementary file 1 — Data S1 [file CAM4-11-3923-s001.xlsx]

## Sheet: CRC interactions
Database(s)	Interaction	position	Categories	r2	D'	Population
Starbase	hsa-miR-96-5p:KLHL18:rs295458	flank-up	CRC risk	0.98	-1	EUR
microrna.org	hsa-miR-96:LAMC1:rs1062044	flank-up	CRC risk	0.7, 0.77	0.89, 0.9	EUR, ASN
microrna.org	hsa-miR-96:GREM1:rs10318	Target site	CRC risk	0.79, 0.82	0.9, 0.93	EUR, EUR
microrna.org	hsa-miR-93:RAD52:rs11571475	flank-down	CRC risk	0.82, 0.71	0.96, 0.92	EUR, ASN
microrna.org	hsa-miR-92a:LAMC1:rs944970	flank-down	CRC risk	0.7, 0.77	0.89, 0.9	EUR, ASN
microrna.org	hsa-miR-9:RBM16:rs9375	Target site	CRC risk	0.85	-0.99	EUR
microrna.org	hsa-miR-9:C11orf53:rs3087967	flank-down	CRC risk	0.94, 0.98	0.97, 0.99	EUR, ASN
Starbase	hsa-miR-7-5p:ENO2:rs11064467	Target site	CRC risk	0.6	0.85	ASN
microrna.org	hsa-miR-7:ENO2:rs11064467	Target site	CRC risk	0.6	0.85	ASN
Starbase, microrna.org	hsa-miR-590-5p:LIMA1:rs3184122	flank-down	CRC risk	0.87	0.94	EUR
microrna.org	hsa-miR-590-3p:LAMC1:rs6424890	Target site	CRC risk	0.7, 0.77	0.89, 0.9	EUR, ASN
microrna.org	hsa-miR-539:RBM16:rs9375	Target site	CRC risk	0.85	-0.99	EUR
microrna.org	hsa-miR-519d:RAD52:rs11571475	flank-down	CRC risk	0.82, 0.71	0.96, 0.92	EUR, ASN
Starbase	hsa-miR-511-5p:LAMC1:rs1547715	flank-down	CRC risk	0.7, 0.77	0.89, 0.9	EUR, ASN
Starbase	hsa-miR-506-3p:LAMC1:rs944971	flank-down	CRC risk	0.7, 0.77	0.89, 0.9	EUR, ASN
Starbase, Targetscan	hsa-miR-506-3p:LAMC1:rs7473	Flank-down	CRC risk	0.7, 0.77	0.89, 0.9	EUR, ASN
microrna.org	hsa-miR-506:GNB3:rs5445	flank-up	CRC risk	0.6	0.85	ASN
Starbase, Targetscan	hsa-miR-497-5p:LAMC1:rs3359	Flank-down	CRC risk	0.7, 0.77	0.89, 0.9	EUR, ASN
microrna.org	hsa-miR-497:LAMC1:rs3359	Flank-down	CRC risk	0.7, 0.77	0.89, 0.9	EUR, ASN
Starbase, microrna.org	hsa-miR-496:FADS1:rs174546	flank-up	CRC risk	0.98, 1	0.99, 1	EUR, ASN
microrna.org	hsa-miR-495:RBM16:rs9375	flank-up	CRC risk	0.85	-0.99	EUR
microrna.org	hsa-miR-494:UTP23:rs3088140	Target site	CRC risk	0.78, 0.74	-0.89, -0.87	EUR, ASN
microrna.org	hsa-miR-494:RBM16:rs9375	Target site	CRC risk	0.85	-0.99	EUR
Targetscan	hsa-miR-493-3p:KLHL18:rs295458	flank-up	CRC risk	0.98	-1	EUR
microrna.org	hsa-miR-488:TBX3:rs3741698	flank-down	CRC risk	0.63	-0.96	ASN
Starbase	hsa-miR-452-5p:FADS1:rs174545	flank-up	CRC risk	0.98, 1	0.99, 1	EUR, ASN
Starbase	hsa-miR-448:LAMC1:rs7473	flank-up	CRC risk	0.7, 0.77	0.89, 0.9	EUR, ASN
Starbase	hsa-miR-433-3p:LAMC1:rs1051473	flank-up	CRC risk	0.7, 0.77	0.89, 0.9	EUR, ASN
Starbase	hsa-miR-431-5p:LAMC1:rs1547715	flank-down	CRC risk	0.7, 0.77	0.89, 0.9	EUR, ASN
Starbase, Targetscan	hsa-miR-424-5p:LAMC1:rs3359	Flank-down	CRC risk	0.7, 0.77	0.89, 0.9	EUR, ASN
Starbase	hsa-miR-424-5p:LAMC1:rs1547715	flank-down	CRC risk	0.7, 0.77	0.89, 0.9	EUR, ASN
microrna.org	hsa-miR-424:LAMC1:rs3359	Flank-down	CRC risk	0.7, 0.77	0.89, 0.9	EUR, ASN
Starbase	hsa-miR-423-3p:LAMC1:rs1547715	Target site	CRC risk	0.7, 0.77	0.89, 0.9	EUR, ASN
Starbase, microrna.org	hsa-miR-422a:LAMC1:rs3359	flank-up	CRC risk	0.7, 0.77	0.89, 0.9	EUR, ASN
microrna.org	hsa-miR-382:TUBG2:rs1046097	Target site	CRC risk	0.85	0.95	EUR
microrna.org	hsa-miR-371-5p:CABLES2:rs709206	Target site	CRC risk	0.95	1	ASN
microrna.org	hsa-miR-367:LAMC1:rs944970	flank-down	CRC risk	0.7, 0.77	0.89, 0.9	EUR, ASN
microrna.org	hsa-miR-362-3p:LAMC1:rs1547715	flank-up	CRC risk	0.7, 0.77	0.89, 0.9	EUR, ASN
microrna.org	hsa-miR-362-3p:C11orf53:rs3087967	Target site	CRC risk	0.94, 0.98	0.97, 0.99	EUR, ASN
Starbase	hsa-miR-346:LIMA1:rs9364	Target site	CRC risk	0.92	-0.98	EUR
Starbase, microrna.org	hsa-miR-342-3p:CABLES2:rs8668	Target site	CRC risk	0.7, 0.91	1, 0.96	EUR, ASN
Starbase	hsa-miR-33b-5p:LAMC1:rs7473	flank-up	CRC risk	0.7, 0.77	0.89, 0.9	EUR, ASN
Starbase	hsa-miR-33a-5p:LAMC1:rs7473	flank-up	CRC risk	0.7, 0.77	0.89, 0.9	EUR, ASN
Targetscan	hsa-miR-33-5p:LAMC1:rs7473	flank-up	CRC risk	0.7, 0.77	0.89, 0.9	EUR, ASN
Starbase	hsa-miR-335-5p:ENO2:rs11064467	Flank-down	CRC risk	0.6	0.85	ASN
microrna.org	hsa-miR-335:ENO2:rs11064467	Flank-down	CRC risk	0.6	0.85	ASN
Starbase	hsa-miR-330-3p:ENO2:rs11064467	Flank-down	CRC risk	0.6	0.85	ASN
microrna.org	hsa-miR-329:C11orf53:rs3087967	Target site	CRC risk	0.94, 0.98	0.97, 0.99	EUR, ASN
Starbase	hsa-miR-328-3p:ENO2:rs11064467	Flank-down	CRC risk	0.6	0.85	ASN
microrna.org	hsa-miR-328:ENO2:rs11064467	Flank-down	CRC risk	0.6	0.85	ASN
Starbase	hsa-miR-320d:LAMC1:rs6424890	flank-up	CRC risk	0.7, 0.77	0.89, 0.9	EUR, ASN
Starbase, microrna.org	hsa-miR-320c:LAMC1:rs6424890	flank-up	CRC risk	0.7, 0.77	0.89, 0.9	EUR, ASN
Starbase, microrna.org	hsa-miR-320b:LAMC1:rs6424890	flank-up	CRC risk	0.7, 0.77	0.89, 0.9	EUR, ASN
Starbase, microrna.org	hsa-miR-320a:LAMC1:rs6424890	flank-up	CRC risk	0.7, 0.77	0.89, 0.9	EUR, ASN
Starbase, microrna.org	hsa-miR-300:TPI1:rs58194764	Flank-down	CRC risk	0.88	0.99	ASN
Starbase	hsa-miR-29c-3p:LAMC1:rs3359	Flank-down	CRC risk	0.7, 0.77	0.89, 0.9	EUR, ASN
Starbase	hsa-miR-29b-3p:LAMC1:rs3359	Flank-down	CRC risk	0.7, 0.77	0.89, 0.9	EUR, ASN
microrna.org	hsa-miR-25:LAMC1:rs944970	flank-down	CRC risk	0.7, 0.77	0.89, 0.9	EUR, ASN
Starbase, Targetscan	hsa-miR-24-3p:LAMC1:rs944971	flank-up	CRC risk	0.7, 0.77	0.89, 0.9	EUR, ASN
microrna.org	hsa-miR-24:LAMC1:rs944971	flank-up	CRC risk	0.7, 0.77	0.89, 0.9	EUR, ASN
Starbase	hsa-miR-218-5p:MLX:rs679	flank-up	CRC risk	0.72	-0.96	EUR
microrna.org	hsa-miR-218:CABLES2:rs8668	flank-down	CRC risk	0.7, 0.91	1, 0.96	EUR, ASN
microrna.org	hsa-miR-218:CABLES2:rs747949	flank-up	CRC risk	0.95	1	ASN
Starbase	hsa-miR-216a-5p:LAMC1:rs944970	Target site	CRC risk	0.7, 0.77	0.89, 0.9	EUR, ASN
Starbase	hsa-miR-216a-5p:CABLES2:rs8668	Target site	CRC risk	0.7, 0.91	1, 0.96	EUR, ASN
microrna.org	hsa-miR-216a:LAMC1:rs944970	Target site	CRC risk	0.7, 0.77	0.89, 0.9	EUR, ASN
microrna.org	hsa-miR-216a:CABLES2:rs8668	Target site	CRC risk	0.7, 0.91	1, 0.96	EUR, ASN
Starbase	hsa-miR-21-5p:LIMA1:rs3184122	flank-down	CRC risk	0.87	0.94	EUR
Starbase	hsa-miR-211-5p:TBX3:rs8853	flank-up	CRC risk	0.82, 0.94	0.94, 0.99	EUR, ASN
microrna.org	hsa-miR-211:TBX3:rs8853	flank-up	CRC risk	0.82, 0.94	0.94, 0.99	EUR, ASN
microrna.org	hsa-miR-21:LIMA1:rs3184122	flank-down	CRC risk	0.87	0.94	EUR
microrna.org	hsa-miR-20b:RAD52:rs11571475	flank-down	CRC risk	0.82, 0.71	0.96, 0.92	EUR, ASN
microrna.org	hsa-miR-20a:RAD52:rs11571475	flank-down	CRC risk	0.82, 0.71	0.96, 0.92	EUR, ASN
Targetscan	hsa-miR-205-5p:NKX2-3:rs888208	flank-up	CRC risk	0.99, 0.95	0.99, 0.98	EUR, ASN
microrna.org	hsa-miR-205:NKX2-3:rs888208	flank-up	CRC risk	0.99, 0.95	0.99, 0.98	EUR, ASN
Starbase	hsa-miR-204-5p:TBX3:rs8853	Target site	CRC risk	0.82, 0.94	0.94, 0.99	EUR, ASN
microrna.org	hsa-miR-204:TBX3:rs8853	Target site	CRC risk	0.82, 0.94	0.94, 0.99	EUR, ASN
Starbase	hsa-miR-203a:TBX3:rs8853	flank-up	CRC risk	0.82, 0.94	0.94, 0.99	EUR, ASN
Starbase	hsa-miR-203a:LAMC1:rs1051473	flank-up	CRC risk	0.7, 0.77	0.89, 0.9	EUR, ASN
microrna.org	hsa-miR-203:MORC1:rs2715761	Target site	CRC risk	0.74	0.99	EUR
microrna.org	hsa-miR-203:LAMC1:rs1051473	flank-up	CRC risk	0.7, 0.77	0.89, 0.9	EUR, ASN
microrna.org	hsa-miR-200a:RBM16:rs9375	flank-up	CRC risk	0.85	-0.99	EUR
Starbase, Targetscan	hsa-miR-195-5p:LAMC1:rs3359	Flank-down	CRC risk	0.7, 0.77	0.89, 0.9	EUR, ASN
Starbase	hsa-miR-195-5p:LAMC1:rs1547715	flank-down	CRC risk	0.7, 0.77	0.89, 0.9	EUR, ASN
microrna.org	hsa-miR-195:LAMC1:rs3359	Flank-down	CRC risk	0.7, 0.77	0.89, 0.9	EUR, ASN
microrna.org	hsa-miR-194:LIMA1:rs9364	flank-up	CRC risk	0.92	-0.98	EUR
microrna.org	hsa-miR-186:C11orf53:rs3087967	flank-down	CRC risk	0.94, 0.98	0.97, 0.99	EUR, ASN
Starbase	hsa-miR-185-5p:SNRNP27:rs1048165	flank-up	CRC risk	0.7	0.87	EUR
microrna.org	hsa-miR-185:SNRNP27:rs1048165	flank-up	CRC risk	0.7	0.87	EUR
microrna.org	hsa-miR-183:GNB3:rs5445	Flank-down	CRC risk	0.6	0.85	ASN
microrna.org	hsa-miR-182:GREM1:rs10318	Target site	CRC risk	0.79, 0.82	0.9, 0.93	EUR, EUR
microrna.org	hsa-miR-17:RAD52:rs11571475	flank-down	CRC risk	0.82, 0.71	0.96, 0.92	EUR, ASN
Starbase, Targetscan	hsa-miR-16-5p:LAMC1:rs3359	Flank-down	CRC risk	0.7, 0.77	0.89, 0.9	EUR, ASN
Starbase	hsa-miR-16-5p:LAMC1:rs1547715	flank-down	CRC risk	0.7, 0.77	0.89, 0.9	EUR, ASN
microrna.org	hsa-miR-16:LAMC1:rs3359	Flank-down	CRC risk	0.7, 0.77	0.89, 0.9	EUR, ASN
Starbase	hsa-miR-15b-5p:LAMC1:rs3359	Flank-down	CRC risk	0.7, 0.77	0.89, 0.9	EUR, ASN
Starbase	hsa-miR-15b-5p:LAMC1:rs1547715	flank-down	CRC risk	0.7, 0.77	0.89, 0.9	EUR, ASN
microrna.org	hsa-miR-15b:LAMC1:rs3359	Flank-down	CRC risk	0.7, 0.77	0.89, 0.9	EUR, ASN
Starbase	hsa-miR-15a-5p:LAMC1:rs3359	Flank-down	CRC risk	0.7, 0.77	0.89, 0.9	EUR, ASN
Starbase	hsa-miR-15a-5p:LAMC1:rs1547715	flank-down	CRC risk	0.7, 0.77	0.89, 0.9	EUR, ASN
microrna.org	hsa-miR-15a:LAMC1:rs3359	Flank-down	CRC risk	0.7, 0.77	0.89, 0.9	EUR, ASN
Targetscan	hsa-miR-15-5p:LAMC1:rs3359	Flank-down	CRC risk	0.7, 0.77	0.89, 0.9	EUR, ASN
Starbase	hsa-miR-155-5p:SNRNP27:rs1048165	flank-up	CRC risk	0.7	0.87	EUR
Starbase	hsa-miR-155-5p:CABLES2:rs8668	Target site	CRC risk	0.7, 0.91	1, 0.96	EUR, ASN
microrna.org	hsa-miR-155:SNRNP27:rs1048165	flank-up	CRC risk	0.7	0.87	EUR
microrna.org	hsa-miR-155:CABLES2:rs8668	Target site	CRC risk	0.7, 0.91	1, 0.96	EUR, ASN
Starbase	hsa-miR-153-3p:LAMC1:rs7473	flank-up	CRC risk	0.7, 0.77	0.89, 0.9	EUR, ASN
Starbase	hsa-miR-150-5p:LAMC1:rs1547715	Target site	CRC risk	0.7, 0.77	0.89, 0.9	EUR, ASN
microrna.org	hsa-miR-150:GNB3:rs5445	flank-up	CRC risk	0.6	0.85	ASN
Starbase	hsa-miR-142-3p:SNRNP27:rs1048165	flank-up	CRC risk	0.7	0.87	EUR
microrna.org	hsa-miR-142-3p:RBM16:rs9375	Target site	CRC risk	0.85	-0.99	EUR
microrna.org	hsa-miR-141:RBM16:rs9375	flank-up	CRC risk	0.85	-0.99	EUR
microrna.org	hsa-miR-140-5p:LOC440518:rs11085537	Flank-down	CRC risk	0.6	0.93	EUR
Targetscan, microrna.org	hsa-miR-140-5p:LAMC1:rs6424890	Flank-down	CRC risk	0.7, 0.77	0.89, 0.9	EUR, ASN
microrna.org	hsa-miR-137:CABLES2:rs709206	flank-down	CRC risk	0.95	1	ASN
microrna.org	hsa-miR-136:LOC440518:rs11085537	Target site	CRC risk	0.6	0.93	EUR
Starbase	hsa-miR-129-5p:LAMC1:rs3359	flank-up	CRC risk	0.7, 0.77	0.89, 0.9	EUR, ASN
Starbase, Targetscan	hsa-miR-128-3p:KLHL18:rs295458	Target site	CRC risk	0.98	-1	EUR
Starbase	hsa-miR-128-3p:ENO2:rs11064467	Flank-down	CRC risk	0.6	0.85	ASN
microrna.org	hsa-miR-128:ENO2:rs11064467	Flank-down	CRC risk	0.6	0.85	ASN
microrna.org	hsa-miR-1271:GREM1:rs10318	Target site	CRC risk	0.79, 0.82	0.9, 0.93	EUR, EUR
microrna.org	hsa-miR-125a-3p:LOC440518:rs11085537	Flank-down	CRC risk	0.6	0.93	EUR
Starbase	hsa-miR-124-3p:LAMC1:rs7473	Flank-down	CRC risk	0.7, 0.77	0.89, 0.9	EUR, ASN
Starbase	hsa-miR-124-3p:GREM1:rs10318	Flank-down	CRC risk	0.79, 0.82	0.9, 0.93	EUR, EUR
Targetscan	hsa-miR-124-3p.2:LAMC1:rs7473	Flank-down	CRC risk	0.7, 0.77	0.89, 0.9	EUR, ASN
Targetscan	hsa-miR-124-3p.1:LAMC1:rs7473	Flank-down	CRC risk	0.7, 0.77	0.89, 0.9	EUR, ASN
microrna.org	hsa-miR-124:GNB3:rs5445	flank-up	CRC risk	0.6	0.85	ASN
Starbase	hsa-miR-122-5p:LAMC1:rs3359	Flank-down	CRC risk	0.7, 0.77	0.89, 0.9	EUR, ASN
Targetscan	hsa-miR-1193:KLHL18:rs295458	flank-up	CRC risk	0.98	-1	EUR
microrna.org	hsa-miR-107:MLX:rs679	flank-up	CRC risk	0.72	-0.96	EUR
microrna.org	hsa-miR-106b:RAD52:rs11571475	flank-down	CRC risk	0.82, 0.71	0.96, 0.92	EUR, ASN
microrna.org	hsa-miR-106a:RAD52:rs11571475	flank-down	CRC risk	0.82, 0.71	0.96, 0.92	EUR, ASN
microrna.org	hsa-miR-103:MLX:rs679	flank-up	CRC risk	0.72	-0.96	EUR
Starbase	hsa-let-7c-5p:FAM134C:rs8079855	flank-down	CRC risk	0.72	-0.97	EUR
Starbase	hsa-miR-98-5p:SLC22A23:rs9503516	flank-up	CRC survival	0.78	0.97	EUR
Starbase	hsa-miR-96-5p:SLC22A23:rs9501975	flank-up	CRC survival	0.78	0.97	EUR
Starbase	hsa-miR-96-5p:SLC22A23:rs9501974	Target site	CRC survival	0.78	0.97	EUR
Starbase, Targetscan	hsa-miR-9-5p:SLC22A23:rs9503516	Target site	CRC survival	0.78	0.97	EUR
Starbase	hsa-miR-4500:SLC22A23:rs9503516	flank-up	CRC survival	0.78	0.97	EUR
Starbase	hsa-miR-4458:SLC22A23:rs9503516	flank-up	CRC survival	0.78	0.97	EUR
Starbase	hsa-miR-432-3p:SLC22A23:rs45629235	flank-up	CRC survival	0.78	0.97	EUR
microrna.org	hsa-miR-431:APOBEC2:rs2076472	Target site	CRC survival	1	1	EUR
microrna.org	hsa-miR-338-3p:SLC22A23:rs1127466	flank-up	CRC survival	0.78	0.97	EUR
Starbase	hsa-miR-302e:SLC22A23:rs1127470	flank-up	CRC survival	0.75	0.94	EUR
Starbase	hsa-miR-27b-3p:SLC22A23:rs45629235	flank-down	CRC survival	0.78	0.97	EUR
Starbase	hsa-miR-27a-3p:SLC22A23:rs45629235	flank-down	CRC survival	0.78	0.97	EUR
Starbase	hsa-miR-20b-5p:SLC22A23:rs9501975	flank-down	CRC survival	0.78	0.97	EUR
Starbase	hsa-miR-20a-5p:SLC22A23:rs9501975	flank-down	CRC survival	0.78	0.97	EUR
Starbase	hsa-miR-203a:SLC22A23:rs9501975	flank-down	CRC survival	0.78	0.97	EUR
microrna.org	hsa-miR-203:SLC22A23:rs9501973	flank-down	CRC survival	0.78	0.97	EUR
Starbase	hsa-miR-183-5p:SLC22A23:rs1127470	flank-up	CRC survival	0.75	0.94	EUR
Starbase	hsa-miR-182-5p:SLC22A23:rs9501975	flank-up	CRC survival	0.78	0.97	EUR
Starbase	hsa-miR-182-5p:SLC22A23:rs9501974	Target site	CRC survival	0.78	0.97	EUR
Starbase	hsa-miR-181c-5p:SLC22A23:rs9501975	Target site	CRC survival	0.78	0.97	EUR
Starbase	hsa-miR-181c-5p:SLC22A23:rs9501974	flank-down	CRC survival	0.78	0.97	EUR
microrna.org	hsa-miR-181c:SLC22A23:rs9501975	Target site	CRC survival	0.78	0.97	EUR
microrna.org	hsa-miR-181c:SLC22A23:rs9501974	flank-down	CRC survival	0.78	0.97	EUR
Starbase	hsa-miR-181b-5p:SLC22A23:rs9501975	Target site	CRC survival	0.78	0.97	EUR
Starbase	hsa-miR-181b-5p:SLC22A23:rs9501974	flank-down	CRC survival	0.78	0.97	EUR
microrna.org	hsa-miR-181b:SLC22A23:rs9501975	Target site	CRC survival	0.78	0.97	EUR
microrna.org	hsa-miR-181b:SLC22A23:rs9501974	flank-down	CRC survival	0.78	0.97	EUR
Starbase	hsa-miR-17-5p:SLC22A23:rs9501975	flank-down	CRC survival	0.78	0.97	EUR
microrna.org	hsa-miR-137:SLC22A23:rs9503517	flank-up	CRC survival	0.78	0.97	EUR
Starbase, Targetscan, microrna.org	hsa-miR-137:SLC22A23:rs9503516	flank-down	CRC survival	0.78	0.97	EUR
Starbase	hsa-miR-137:C6orf85:rs9503517	flank-up	CRC survival	0.78	0.97	EUR
Starbase	hsa-miR-137:C6orf85:rs9503516	flank-down	CRC survival	0.78	0.97	EUR
Starbase	hsa-miR-1297:SLC22A23:rs9503517	flank-up	CRC survival	0.78	0.97	EUR
Starbase	hsa-miR-1297:SLC22A23:rs9503516	flank-down	CRC survival	0.78	0.97	EUR
Starbase	hsa-miR-1297:SLC22A23:rs9501975	flank-up	CRC survival	0.78	0.97	EUR
Starbase	hsa-miR-1297:SLC22A23:rs9501974	flank-down	CRC survival	0.78	0.97	EUR
Starbase, microrna.org	hsa-miR-125a-3p:LARP4B:rs4229	Target site	CRC survival	0.62	-0.87	EUR
Starbase	hsa-miR-124-3p:LARP4B:rs7703	flank-down	CRC survival	0.69	-0.89	EUR
Starbase	hsa-miR-106b-5p:SLC22A23:rs9501975	flank-down	CRC survival	0.78	0.97	EUR
Starbase	hsa-miR-106a-5p:SLC22A23:rs9501975	flank-down	CRC survival	0.78	0.97	EUR
Starbase	hsa-let-7i-5p:SLC22A23:rs9503516	flank-up	CRC survival	0.78	0.97	EUR
Starbase	hsa-let-7g-5p:SLC22A23:rs9503516	flank-up	CRC survival	0.78	0.97	EUR
Starbase	hsa-let-7f-5p:SLC22A23:rs9503516	flank-up	CRC survival	0.78	0.97	EUR
Starbase	hsa-let-7e-5p:SLC22A23:rs9503516	flank-up	CRC survival	0.78	0.97	EUR
Starbase	hsa-let-7d-5p:SLC22A23:rs9503516	flank-up	CRC survival	0.78	0.97	EUR
Starbase	hsa-let-7c-5p:SLC22A23:rs9503516	flank-up	CRC survival	0.78	0.97	EUR
Starbase	hsa-let-7b-5p:SLC22A23:rs9503516	flank-up	CRC survival	0.78	0.97	EUR
Starbase	hsa-let-7a-5p:SLC22A23:rs9503516	flank-up	CRC survival	0.78	0.97	EUR
